# Supplementary material for: Domestication via the commensal pathway in a fish-invertebrate mutualism
Source: Nat Commun. 2020 Dec 7;11:6253. doi: 10.1038/s41467-020-19958-5 (PMC7721709; doi:10.1038/s41467-020-19958-5)
Supplement: Supplementary file 3 — Source Data [file 41467_2020_19958_MOESM3_ESM.xlsx]

## Sheet: Fig 1d
Cue	Control	In_Cue	In_Control
Stegastes	CBC	0.583333	0.416667
Stegastes	CBC	0.583333	0.416667
Stegastes	CBC	0.6875	0.3125
Stegastes	CBC	0.645833	0.354167
Stegastes	CBC	0.604167	0.395833
Stegastes	CBC	0.5625	0.4375
Stegastes	CBC	0.5	0.5
Stegastes	CBC	0.791667	0.208333
Stegastes	CBC	0.583333	0.416667
Stegastes	CBC	0.645833	0.354167
Stegastes	CBC	0.354167	0.645833
Stegastes	CBC	0.4375	0.5625
Stegastes	CBC	1	0
Stegastes	CBC	0.625	0.375
Stegastes	CBC	0.375	0.625
Stegastes	CBC	0.979167	0.0208333
Stegastes	CBC	0.541667	0.458333
Stegastes	CBC	0.145833	0.854167
Stegastes	CBC	0.916667	0.0833333
Stegastes	CBC	0.541667	0.458333
Stegastes	CBC	0.645833	0.354167
Stegastes	CBC	0.479167	0.520833
Stegastes	CBC	0.375	0.625
Stegastes	CBC	1	0
Stegastes	CBC	1	0
Stegastes	CBC	0.666667	0.333333
Stegastes	CBC	0.541667	0.458333
Stegastes	CBC	0.583333	0.416667
Stegastes	CBC	0.5625	0.4375
Stegastes	CBC	0.645833	0.354167
Dick	CBC	0.416667	0.583333
Dick	CBC	0.0625	0.9375
Dick	CBC	0.958333	0.0416667
Dick	CBC	0.520833	0.479167
Dick	CBC	0.270833	0.729167
Dick	CBC	0.770833	0.229167
Dick	CBC	0.479167	0.520833
Dick	CBC	0.3125	0.6875
Dick	CBC	0.375	0.625
Dick	CBC	0.375	0.625
Dick	CBC	0.520833	0.479167
Dick	CBC	0.354167	0.645833
Dick	CBC	0.291667	0.708333
Dick	CBC	0.520833	0.479167
Dick	CBC	0.395833	0.604167
Dick	CBC	0.395833	0.604167
Dick	CBC	0.125	0.875
Dick	CBC	0.416667	0.583333
Dick	CBC	0.291667	0.708333
Dick	CBC	0.479167	0.520833
Dick	CBC	0.291667	0.708333
Dick	CBC	0.541667	0.458333
Dick	CBC	0.625	0.375
Dick	CBC	0.895833	0.104167
Dick	CBC	0.4375	0.5625
Dick	CBC	0.4375	0.5625
Dick	CBC	0.270833	0.729167
Dick	CBC	0.208333	0.791667
Dick	CBC	0.375	0.625
Dick	CBC	0	1
Bicolor	CBC	0.25	0.75
Bicolor	CBC	0.458333	0.541667
Bicolor	CBC	0.75	0.25
Bicolor	CBC	0.354167	0.645833
Bicolor	CBC	0.666667	0.333333
Bicolor	CBC	0.354167	0.645833
Bicolor	CBC	0.520833	0.479167
Bicolor	CBC	0.333333	0.666667
Bicolor	CBC	0.416667	0.583333
Bicolor	CBC	0.5	0.5
Bicolor	CBC	0.395833	0.604167
Bicolor	CBC	0.229167	0.770833
Bicolor	CBC	0.583333	0.416667
Bicolor	CBC	0.541667	0.458333
Bicolor	CBC	0.479167	0.520833
Bicolor	CBC	0.4375	0.5625
Bicolor	CBC	0.666667	0.333333
Bicolor	CBC	0.4375	0.5625
Bicolor	CBC	0.5	0.5
Bicolor	CBC	0.5625	0.4375
Bicolor	CBC	0.375	0.625
Bicolor	CBC	0.583333	0.416667
Bicolor	CBC	0.666667	0.333333
Bicolor	CBC	1	0
Bicolor	CBC	0.104167	0.895833
Bicolor	CBC	0.791667	0.208333
Bicolor	CBC	0.270833	0.729167
Bicolor	CBC	0.479167	0.520833
Bicolor	CBC	0.375	0.625
Bicolor	CBC	0.5625	0.4375
Turf	CBC	0.604167	0.395833
Turf	CBC	0.1875	0.8125
Turf	CBC	0.770833	0.229167
Turf	CBC	1	0
Turf	CBC	0.4375	0.5625
Turf	CBC	0.5	0.5
Turf	CBC	0.770833	0.229167
Turf	CBC	0.791667	0.208333
Turf	CBC	0.3125	0.6875
Turf	CBC	0.5625	0.4375
Turf	CBC	0.645833	0.354167
Turf	CBC	0.666667	0.333333
Turf	CBC	0.479167	0.520833
Turf	CBC	0.375	0.625
Turf	CBC	0.6875	0.3125
Turf	CBC	0.375	0.625
Turf	CBC	0.5	0.5
Turf	CBC	0.375	0.625
Turf	CBC	0.4375	0.5625
Turf	CBC	0.25	0.75
Turf	CBC	0.5625	0.4375
Turf	CBC	0.4375	0.5625
Turf	CBC	0.604167	0.395833
Turf	CBC	0.5	0.5
Turf	CBC	0.145833	0.854167
Turf	CBC	0.458333	0.541667
Turf	CBC	0.333333	0.666667
Turf	CBC	0.6875	0.3125
Turf	CBC	0.3125	0.6875
Turf	CBC	0.520833	0.479167

## Sheet: Fig 2a-c
Trial	Habitat	Treatment	Order	TotalNumberOfStrikes	NumberOfSpeciesThatMadeStrikes	NumberOfFishThatMadeStrikes
1	NS	ANM	2	0	0	0
2	NS	ANM	1	0	0	0
17	NS	ANM	3	0	0	0
3	NS	ANM	2	0	0	0
4	NS	ANM	3	0	0	0
5	NS	ANM	3	0	0	0
6	NS	ANM	3	0	0	0
8	NS	ANM	1	0	0	0
9	NS	ANM	1	0	0	0
10	NS	ANM	3	0	0	0
11	NS	ANM	2	0	0	0
12	NS	ANM	2	0	0	0
13	NS	ANM	3	0	0	0
14	NS	ANM	2	0	0	0
15	NS	ANM	3	0	0	0
16	NS	ANM	1	0	0	0
18	NS	ANM	3	0	0	0
19	NS	ANM	3	0	0	0
20	NS	ANM	1	0	0	0
21	NS	ANM	1	0	0	0
22	NS	ANM	2	0	0	0
23	NS	ANM	3	0	0	0
24	NS	ANM	1	0	0	0
25	NS	ANM	2	0	0	0
26	NS	ANM	2	0	0	0
27	NS	ANM	3	0	0	0
28	NS	ANM	2	0	0	0
29	NS	ANM	2	0	0	0
30	NS	ANM	1	1	1	1
7	NS	ANM	3	10	0	0
1	NS	FM	1	0	0	0
2	NS	FM	2	0	0	0
17	NS	FM	2	0	0	0
3	NS	FM	3	0	2	0
4	NS	FM	1	0	0	0
5	NS	FM	1	0	0	0
6	NS	FM	2	0	0	0
7	NS	FM	1	0	0	0
8	NS	FM	2	0	0	0
9	NS	FM	3	0	0	0
10	NS	FM	1	0	0	0
11	NS	FM	3	0	0	0
12	NS	FM	3	0	0	0
14	NS	FM	3	0	0	0
15	NS	FM	2	0	0	0
16	NS	FM	3	0	0	0
18	NS	FM	1	0	0	0
19	NS	FM	2	0	0	0
20	NS	FM	3	0	0	0
21	NS	FM	3	0	0	0
22	NS	FM	3	0	0	0
23	NS	FM	2	0	0	0
24	NS	FM	2	0	0	0
25	NS	FM	3	0	0	0
27	NS	FM	1	0	0	0
28	NS	FM	3	0	0	0
30	NS	FM	3	0	0	0
29	NS	FM	3	2	1	1
13	NS	FM	2	3	2	2
26	NS	FM	1	3	1	1
4	NS	M	2	0	0	0
20	NS	M	2	0	0	0
23	NS	M	1	0	0	0
24	NS	M	3	0	0	0
22	NS	M	1	8	1	3
8	NS	M	3	12	1	3
9	NS	M	2	20	1	2
21	NS	M	2	21	1	1
3	NS	M	1	35	2	15
7	NS	M	2	35	2	6
30	NS	M	2	63	2	8
19	NS	M	1	65	1	3
16	NS	M	2	73	1	3
11	NS	M	1	76	1	5
14	NS	M	1	87	1	10
18	NS	M	2	87	1	7
17	NS	M	1	102	3	11
10	NS	M	2	110	1	5
6	NS	M	1	125	3	4
28	NS	M	1	134	2	22
2	NS	M	3	135	2	24
12	NS	M	1	145	1	17
25	NS	M	1	152	2	11
29	NS	M	1	173	2	20
27	NS	M	2	177	2	25
1	NS	M	3	180	2	20
26	NS	M	3	181	2	21
5	NS	M	2	192	2	18
15	NS	M	1	199	1	9
13	NS	M	1	230	2	20
1	ST	ANM	3	0	0	0
2	ST	ANM	3	0	0	0
17	ST	ANM	2	0	0	0
3	ST	ANM	2	0	0	0
4	ST	ANM	1	0	0	0
5	ST	ANM	2	0	0	0
6	ST	ANM	3	0	0	0
7	ST	ANM	1	0	0	0
8	ST	ANM	3	0	0	0
9	ST	ANM	3	0	0	0
10	ST	ANM	2	0	0	0
11	ST	ANM	1	0	0	0
12	ST	ANM	3	0	0	0
13	ST	ANM	1	0	0	0
14	ST	ANM	2	0	0	0
15	ST	ANM	1	0	0	0
16	ST	ANM	2	0	0	0
18	ST	ANM	3	0	0	0
19	ST	ANM	1	0	0	0
20	ST	ANM	3	0	0	0
21	ST	ANM	2	0	0	0
22	ST	ANM	2	0	0	0
23	ST	ANM	2	0	0	0
24	ST	ANM	3	0	0	0
25	ST	ANM	2	0	0	0
27	ST	ANM	2	0	0	0
28	ST	ANM	1	0	0	0
29	ST	ANM	3	0	0	0
30	ST	ANM	3	0	0	0
26	ST	ANM	1	7	1	2
1	ST	FM	2	0	0	0
2	ST	FM	1	0	0	0
17	ST	FM	1	0	0	0
3	ST	FM	3	0	0	0
4	ST	FM	3	0	0	0
5	ST	FM	1	0	0	0
6	ST	FM	1	0	0	0
7	ST	FM	3	0	0	0
8	ST	FM	2	0	0	0
9	ST	FM	2	0	0	0
10	ST	FM	3	0	0	0
11	ST	FM	2	0	0	0
12	ST	FM	1	0	0	0
13	ST	FM	3	0	0	0
14	ST	FM	1	0	0	0
15	ST	FM	2	0	0	0
16	ST	FM	3	0	0	0
18	ST	FM	1	0	0	0
19	ST	FM	2	0	0	0
20	ST	FM	1	0	0	0
21	ST	FM	1	0	0	0
22	ST	FM	1	0	0	0
23	ST	FM	3	0	0	0
24	ST	FM	2	0	0	0
25	ST	FM	1	0	0	0
27	ST	FM	3	0	0	0
29	ST	FM	2	0	0	0
30	ST	FM	1	0	0	0
28	ST	FM	3	1	0	0
26	ST	FM	3	6	1	1
1	ST	M	1	0	0	0
17	ST	M	3	0	0	0
4	ST	M	2	0	0	0
7	ST	M	2	0	0	0
8	ST	M	1	0	0	0
9	ST	M	1	0	0	0
10	ST	M	1	0	0	0
11	ST	M	3	0	0	0
15	ST	M	3	0	0	0
16	ST	M	1	0	0	0
19	ST	M	3	0	0	0
20	ST	M	2	0	0	0
24	ST	M	1	0	0	0
25	ST	M	3	0	0	0
27	ST	M	1	0	0	0
29	ST	M	1	0	0	0
30	ST	M	2	0	0	0
28	ST	M	2	1	0	0
22	ST	M	3	2	1	1
6	ST	M	2	5	1	1
3	ST	M	1	7	1	1
18	ST	M	2	10	1	3
14	ST	M	3	11	1	1
21	ST	M	3	12	1	3
23	ST	M	1	12	1	1
2	ST	M	2	24	1	2
12	ST	M	2	24	1	6
13	ST	M	2	30	1	4
5	ST	M	3	69	2	5
26	ST	M	2	164	2	19

## Sheet: Fig 3a
Trial	Habitat	Treatment	NumberOfStegastesChases
1	NS	ANM	0
2	NS	ANM	0
17	NS	ANM	0
3	NS	ANM	0
4	NS	ANM	0
5	NS	ANM	0
6	NS	ANM	0
8	NS	ANM	0
9	NS	ANM	0
10	NS	ANM	0
11	NS	ANM	0
12	NS	ANM	0
13	NS	ANM	0
14	NS	ANM	0
15	NS	ANM	0
16	NS	ANM	0
18	NS	ANM	0
19	NS	ANM	0
20	NS	ANM	0
21	NS	ANM	0
22	NS	ANM	0
23	NS	ANM	0
24	NS	ANM	0
25	NS	ANM	0
26	NS	ANM	0
27	NS	ANM	0
28	NS	ANM	0
29	NS	ANM	0
30	NS	ANM	0
7	NS	ANM	0
1	NS	FM	0
2	NS	FM	0
17	NS	FM	0
3	NS	FM	0
4	NS	FM	0
5	NS	FM	0
6	NS	FM	0
7	NS	FM	0
8	NS	FM	0
9	NS	FM	0
10	NS	FM	0
11	NS	FM	0
12	NS	FM	0
14	NS	FM	0
15	NS	FM	0
16	NS	FM	0
18	NS	FM	0
19	NS	FM	0
20	NS	FM	0
21	NS	FM	0
22	NS	FM	0
23	NS	FM	0
24	NS	FM	0
25	NS	FM	0
27	NS	FM	0
28	NS	FM	0
30	NS	FM	0
29	NS	FM	0
13	NS	FM	0
26	NS	FM	0
4	NS	M	0
20	NS	M	0
23	NS	M	0
24	NS	M	0
22	NS	M	0
8	NS	M	0
9	NS	M	0
21	NS	M	0
3	NS	M	0
7	NS	M	0
30	NS	M	0
19	NS	M	0
16	NS	M	0
11	NS	M	0
14	NS	M	0
18	NS	M	0
17	NS	M	0
10	NS	M	0
6	NS	M	0
28	NS	M	0
2	NS	M	0
12	NS	M	1
25	NS	M	0
29	NS	M	0
27	NS	M	0
1	NS	M	0
26	NS	M	0
5	NS	M	0
15	NS	M	0
13	NS	M	0
1	ST	ANM	0
2	ST	ANM	0
17	ST	ANM	0
3	ST	ANM	0
4	ST	ANM	0
5	ST	ANM	0
6	ST	ANM	0
7	ST	ANM	0
8	ST	ANM	0
9	ST	ANM	0
10	ST	ANM	3
11	ST	ANM	0
12	ST	ANM	0
13	ST	ANM	0
14	ST	ANM	0
15	ST	ANM	1
16	ST	ANM	1
18	ST	ANM	1
19	ST	ANM	0
20	ST	ANM	0
21	ST	ANM	2
22	ST	ANM	0
23	ST	ANM	0
24	ST	ANM	2
25	ST	ANM	0
27	ST	ANM	1
28	ST	ANM	2
29	ST	ANM	0
30	ST	ANM	0
26	ST	ANM	2
1	ST	FM	0
2	ST	FM	0
17	ST	FM	0
3	ST	FM	0
4	ST	FM	0
5	ST	FM	0
6	ST	FM	0
7	ST	FM	0
8	ST	FM	0
9	ST	FM	0
10	ST	FM	0
11	ST	FM	0
12	ST	FM	2
13	ST	FM	1
14	ST	FM	0
15	ST	FM	0
16	ST	FM	3
18	ST	FM	0
19	ST	FM	0
20	ST	FM	0
21	ST	FM	1
22	ST	FM	0
23	ST	FM	0
24	ST	FM	1
25	ST	FM	0
27	ST	FM	2
29	ST	FM	0
30	ST	FM	0
28	ST	FM	0
26	ST	FM	4
1	ST	M	1
17	ST	M	0
4	ST	M	0
7	ST	M	0
8	ST	M	0
9	ST	M	0
10	ST	M	1
11	ST	M	0
15	ST	M	0
16	ST	M	0
19	ST	M	0
20	ST	M	0
24	ST	M	9
25	ST	M	1
27	ST	M	4
29	ST	M	0
30	ST	M	0
28	ST	M	0
22	ST	M	0
6	ST	M	0
3	ST	M	0
18	ST	M	0
14	ST	M	0
21	ST	M	0
23	ST	M	0
2	ST	M	2
12	ST	M	2
13	ST	M	4
5	ST	M	0
26	ST	M	3

## Sheet: Fig 3b-c
StegastesGroupNumber	TerritoryType	StegastesBitesOnFarm	TotalChases
1	Mysids	39	26
2	Mysids	153	16
3	Mysids	15	31
4	Mysids	162	29
5	Mysids	140	1
6	Mysids	52	9
7	Mysids	77	11
8	Mysids	129	5
9	Mysids	157	4
10	Mysids	209	6
11	Mysids	301	16
12	Mysids	203	24
13	Mysids	145	25
14	Mysids	53	10
15	Mysids	221	11
16	Mysids	280	14
17	Mysids	158	121
18	Mysids	165	24
19	Mysids	164	30
20	Mysids	216	15
21	Mysids	180	22
22	Mysids	154	35
23	Mysids	170	48
24	Mysids	176	25
25	Mysids	172	10
26	Mysids	228	26
27	Mysids	183	29
28	Mysids	208	40
29	Mysids	240	10
30	Mysids	215	12
31	NoMysids	146	42
32	NoMysids	104	15
33	NoMysids	126	3
34	NoMysids	123	11
35	NoMysids	96	12
36	NoMysids	208	19
37	NoMysids	168	38
38	NoMysids	317	15
39	NoMysids	358	38
40	NoMysids	212	9
41	NoMysids	340	16
42	NoMysids	255	21
43	NoMysids	393	2
44	NoMysids	249	33
45	NoMysids	438	10
46	NoMysids	172	9
47	NoMysids	128	4
48	NoMysids	138	3
49	NoMysids	264	19
50	NoMysids	294	10
51	NoMysids	253	5
52	NoMysids	298	5
53	NoMysids	203	1
54	NoMysids	234	2
55	NoMysids	248	4
56	NoMysids	46	17
57	NoMysids	240	3
58	NoMysids	203	1
59	NoMysids	124	4
60	NoMysids	238	7

## Sheet: Fig 3d
Fish	TerritoryType	HSI
1	Mysid	1.16
2	Mysid	1.15
3	Mysid	1.33
4	Mysid	1.18
5	Mysid	1.27
6	Mysid	1.09
7	Mysid	1.27
8	Mysid	1.26
9	Mysid	1.16
10	Mysid	1.19
11	Mysid	1.58
12	Mysid	1.24
13	Mysid	1.26
14	Mysid	1.14
15	Mysid	1.39
16	NoMysids	1.03
17	NoMysids	0.7
18	NoMysids	0.38
19	NoMysids	0.95
20	NoMysids	0.37
21	NoMysids	0.66
22	NoMysids	0.76
23	NoMysids	0.69
24	NoMysids	1.12
25	NoMysids	0.67
26	NoMysids	0.73
27	NoMysids	0.74
28	NoMysids	0.85
29	NoMysids	0.78
30	NoMysids	1.01
31	Mysid	1.06
32	Mysid	1.44
33	Mysid	1.36
34	Mysid	1.33
35	Mysid	1.1
36	Mysid	1.08
37	Mysid	1.35
38	Mysid	1.2
39	Mysid	1.54
40	Mysid	1.15
41	Mysid	1.33
42	Mysid	1.26
43	Mysid	0.95
44	Mysid	0.97
45	Mysid	1.19
46	NoMysids	0.78
47	NoMysids	0.83
48	NoMysids	0.8
49	NoMysids	0.84
50	NoMysids	1.12
51	NoMysids	0.41
52	NoMysids	0.97
53	NoMysids	0.93
54	NoMysids	0.43
55	NoMysids	0.47
56	NoMysids	0.72
57	NoMysids	0.86
58	NoMysids	0.62
59	NoMysids	1.04
60	NoMysids	0.1

## Sheet: Fig 4a
Territory	Treatment	Ochrophyta
1	WM	M
2	WM	H
3	WM	M
4	WM	M
5	WM	M
6	WM	L
7	WM	L
8	WM	M
9	WM	H
10	WM	H
11	NM	M
12	NM	L
13	NM	L
14	NM	L
15	NM	L
16	NM	L
17	NM	L
18	NM	M
19	NM	M
20	NM	M
21	WM	M
22	WM	M
23	WM	M
24	WM	M
25	WM	L
26	WM	M
27	WM	M
28	WM	M
29	WM	L
30	WM	H
31	WM	M
32	WM	L
33	WM	M
34	WM	H
35	WM	H
36	WM	M
37	WM	L
38	WM	H
39	WM	M
40	WM	M
41	NM	L
42	NM	L
43	NM	L
44	NM	L
45	NM	L
46	NM	L
47	NM	M
48	NM	M
49	NM	L
50	NM	L
51	NM	L
52	NM	H
53	NM	M
54	NM	M
55	NM	L
56	NM	L
57	NM	M
58	NM	L
59	NM	L
60	NM	M

## Sheet: Fig S1
Territory	Treatment	StrikesP1	StrikesP2
1	Removal	0	0
2	Removal	0	1
3	Removal	0	0
4	Removal	0	50
5	Removal	0	1
6	Removal	0	0
7	Removal	0	7
8	Removal	0	6
9	Removal	0	6
10	Removal	0	39
11	Removal	0	1
12	Removal	0	0
13	Removal	0	6
14	Removal	0	3
15	Removal	0	39
16	Control	0	0
17	Control	0	1
18	Control	0	1
19	Control	0	0
20	Control	0	3
21	Control	0	0
22	Control	0	1
23	Control	0	0
24	Control	0	0
25	Control	0	0
26	Control	0	0
27	Control	0	0
28	Control	0	0
29	Control	0	0
30	Control	0	0
